# Supplementary material for: E2F1 Expression and Apoptosis Initiation in Crayfish and Rat Peripheral Neurons and Glial Cells after Axonal Injury
Source: Int J Mol Sci. 2022 Apr 18;23(8):4451. doi: 10.3390/ijms23084451 (PMC9026502; doi:10.3390/ijms23084451)
Supplement: Supplementary file 1 [file ijms-23-04451-s001.zip]

Archive with 1 entries (1 files):
- ijms-1671627-supplementary.pdf
